# Supplementary material for: Goji Berry in the Diet of the Rabbit Buck: Effects on Semen Quality, Oxidative Status and Histological Features of the Reproductive Tract
Source: Antioxidants (Basel). 2023 Nov 2;12(11):1959. doi: 10.3390/antiox12111959 (PMC10669443; doi:10.3390/antiox12111959)
Supplement: Supplementary file 1 [file antioxidants-12-01959-s001.zip]

Archive with 1 entries (1 files):
- antioxidants-2664913-supplementary.pdf
